# Supplementary material for: Synonymous Variants of Uncertain Silence
Source: Int J Mol Sci. 2023 Jun 23;24(13):10556. doi: 10.3390/ijms241310556 (PMC10341574; doi:10.3390/ijms241310556)
Supplement: Supplementary file 1 [file ijms-24-10556-s001.zip]

Archive with 2 entries (2 files):
- Figure-S1.pdf
- Table S1.xlsx
